# Supplementary material for: A national cross-sectional study of the role of clinician specialty and facility complexity on glucocorticoid prescribing in Veterans
Source: Commun Med (Lond). 2025 May 18;5:184. doi: 10.1038/s43856-025-00869-9 (PMC12086179; doi:10.1038/s43856-025-00869-9)
Supplement: Supplementary file 3 — Supplementary Data 1 [file 43856_2025_869_MOESM3_ESM.csv]

Group	NUCC Primary Specialization	NUCC Primary Classificationa
Allergy and immunology	Allergy
	Allergy & Immunology
Anesthesia and pain medicine	Pain Medicine	Anesthesiology
	Interventional Pain Medicine	Nurse Anesthetist, Certified Registered
	Pain Management	Anesthesiologist Assistant
	Pain
Cardiology	Interventional Cardiology
	Cardiovascular Disease
	Clinical Cardiac Electrophysiology
	Advanced Heart Failure and Transplant Cardiology
Dermatology	MOHS-Micrographic Surgery	Dermatology
	Dermatopathology
	Procedural Dermatology
	Pediatric Dermatology
	Clinical & Laboratory Dermatological Immunology
Endocrinology	Endocrinology, Diabetes & Metabolism
	Diabetes Educator
ENT, OMFS and Dental	Oral and Maxillofacial Surgery	Otolaryngology
	Endodontics	Dentist
	Otolaryngology/Facial Plastic Surgery	Oral & Maxillofacial Surgery
	Periodontics
	Plastic Surgery within the Head & Neck
	Facial Plastic Surgery
	Otology & Neurotology
	Prosthodontics
	Pediatric Otolaryngology
	Otolaryngic Allergy
	Oral and Maxillofacial Pathology
	Dental Public Health
	Dental
	Orofacial Pain
Family Medicine	Family	Family Medicine
	Family Health
Gastroenterology and hepatology	Gastroenterology
	Hepatology
	Transplant Hepatology
General Surgery	Surgical	Surgery
	Surgical Critical Care
	Surgical Assistant
Geriatric medicine	Geriatric Medicine
	Gerontology
Hematology and oncology	Hematology & Oncology
	Medical Oncology
	Hematology
	Oncology
Hospitalist		Hospitalist
Infectious disease	Infectious Disease
Mental health	Psychiatry	Psychiatry & Neurology
	Psychiatric/Mental Health	Clinical Neuropsychologist
	Addiction Medicine
	Child & Adolescent Psychiatry
	Psychiatric
	Geriatric Psychiatry
	Addiction Psychiatry
	Behavioral Neurology & Neuropsychiatry
	Addiction (Substance Use Disorder)
	Mental Health
	Psychiatric/Mental Health, Adult
Nephrology	Nephrology
Neurology	Neurology
	Clinical Neurophysiology
	Vascular Neurology
	Neurology with Special Qualifications in Child Neurology
	Neurocritical Care
	Neuroscience
	Epilepsy
Ophthy/Opto	Retina Specialist	Ophthalmology
	Ophthalmic Plastic and Reconstructive Surgery	Optometrist
	Cornea and External Diseases Specialist
	Glaucoma Specialist
	Neuro-ophthalmology
	Pediatric Ophthalmology and Strabismus Specialist
	Uveitis and Ocular Inflammatory Disease
	Low Vision Rehabilitation
	Corneal and Contact Management
	Optician
	Ophthalmic
Orthopedics, Hand and Foot surgery, podiatry	Foot & Ankle Surgery	Podiatrist
	Orthopaedic Surgery of the Spine	Orthopaedic Surgery
	Hand Surgery	Assistant, Podiatric
	Foot Surgery
	Adult Reconstructive Orthopaedic Surgery
	Primary Podiatric Medicine
	Foot and Ankle Surgery
	Surgery of the Hand
	Orthopaedic Trauma
	Pediatric Orthopaedic Surgery
Other medicine subspecialty	Adolescent Medicine	Allergy & Immunology
	Geriatric	Preventive Medicine
	Clinical Genetics (M.D.)	Integrative Medicine
	Obesity Medicine
Palliative Medicine	Hospice and Palliative Medicine
Pathology		Pathology
Pediatric subspecialty	Pediatric Cardiology
	Pediatric Endocrinology
	Pediatric Rheumatology
	Pediatric Critical Care Medicine
	Pediatric Pulmonology
	Adult Congenital Heart Disease
	Pediatric Nephrology
	Pediatrics, Critical Care
	Pediatric Allergy/Immunology
	Pediatric Hematology-Oncology
Pediatrics		Pediatrics
Pharmacy	Pharmacist Clinician (PhC)/ Clinical Pharmacy Specialist	Pharmacist
	Pharmacotherapy	Clinical Pharmacology
PM&R, Sports Med, OMM	Sports Medicine	Physical Medicine & Rehabilitation
	Neuromuscular Medicine	Neuromusculoskeletal Medicine & OMM
	Spinal Cord Injury Medicine	Neuromusculoskeletal Medicine, Sports Medicine
	Occupational Medicine	Rehabilitation Practitioner
	Occupational Health
	Pediatric Rehabilitation Medicine
	Brain Injury Medicine
Primary Care	Primary Care	Internal Medicine
	General Practice
	Ambulatory Care	General Practice
	Internist
Public health & general preventive medicine	Public Health & General Preventive Medicine
Pulmonary, critical care, and sleep medicine	Pulmonary Disease
	Critical Care Medicine
	Sleep Medicine
	Critical Care
Rad/Onc and surg onc	Radiation Oncology
	Surgical Oncology
Radiology	Diagnostic Radiology	Nuclear Medicine
	Vascular & Interventional Radiology	Radiology
	Therapeutic Radiology
	Neuroradiology
	Diagnostic Neuroimaging
	Diagnostic Ultrasound
	Nuclear Cardiology
	Oral and Maxillofacial Radiology
Rheumatology	Rheumatology
Surgical subspecialty	Vascular Surgery	Urology
	Plastic and Reconstructive Surgery	Neurological Surgery
	Trauma Surgery	Transplant Surgery
	Pediatric Urology	Colon & Rectal Surgery
	Urology	Thoracic Surgery (Cardiothoracic Vascular Surgery)
		Plastic Surgery
Urgent Care	Acute Care	Emergency Medicine
	Emergency Medical Services	Personal Emergency Response Attendant
	Emergency
	Urgent Care
	Pediatric Emergency Medicine
Women's Health	Reproductive Endocrinology	Obstetrics & Gynecology
	Gynecologic Oncology	Advanced Practice Midwife
	Women's Health
	Gynecology
	Obstetrics & Gynecology
	Obstetrics
	Maternal & Fetal Medicine
	Female Pelvic Medicine and Reconstructive Surgery
	Neonatal-Perinatal Medicine
	Women
	Women's Health Care, Ambulatory
