# Supplementary material for: A national cross-sectional study of the role of clinician specialty and facility complexity on glucocorticoid prescribing in Veterans
Source: Commun Med (Lond). 2025 May 18;5:184. doi: 10.1038/s43856-025-00869-9 (PMC12086179; doi:10.1038/s43856-025-00869-9)
Supplement: Supplementary file 4 — Supplementary Data 2 [file 43856_2025_869_MOESM4_ESM.csv]

Specialty	Overall rate
Family Medicine	26.30%
Primary Care	22.90%
Urgent Care	11.60%
Rheumatology	7.40%
Hematology and oncology	7.30%
Pulmonary, critical care, sleep medicine	5.10%
Endocrinology	2.20%
Geriatric medicine, preventative med, & palliative care	1.70%
Hospitalist	1.70%
Orthopedics, Hand and Foot surgery, podiatry	1.60%
Nephrology	1.50%
ENT, OMFS and Dental	1.40%
Primary Care Internal Medicine	1.20%
Pharmacy	1.10%
Neurology	1.00%
PM&R, Sports Med, OMM	0.80%
Dermatology	0.70%
General Surgery	0.60%
Gastroenterology and hepatology	0.50%
Surgical subspecialty	0.50%
Orthopedics	0.40%
Medicine Subspecialty	0.40%
Anesthesia and pain medicine	0.40%
Cardiology	0.40%
Ophthy/Opto	0.40%
Pediatric subspecialty	0.30%
Infectious disease	0.30%
Allergy and immunology	0.30%
Mental health	0.20%
Rad/Onc and surg onc	0.20%
Pediatrics	0.20%
Other medicine subspecialty	0.20%
Women's Health	0.20%
Radiology	0.10%
Pathology	0.03%
