# Supplementary material for: A national cross-sectional study of the role of clinician specialty and facility complexity on glucocorticoid prescribing in Veterans
Source: Commun Med (Lond). 2025 May 18;5:184. doi: 10.1038/s43856-025-00869-9 (PMC12086179; doi:10.1038/s43856-025-00869-9)
Supplement: Supplementary file 5 — Supplementary Data 3 [file 43856_2025_869_MOESM5_ESM.csv]

Decile	Duration of receipt by patient (days)
	Analytic Cohort	Glucocorticoid users
	N = 5,729,134	N = 642,831
1	0	1 to <5
2	0	5
3	0	5 to <6
4	0	6
5	0	6 to <7
6	0	7 to <11
7	0	11 to <15
8	0	15 to <30
9	1 to 5	30 to <120
10	6 to 2640	120 to 2640
