# Supplementary material for: A national cross-sectional study of the role of clinician specialty and facility complexity on glucocorticoid prescribing in Veterans
Source: Commun Med (Lond). 2025 May 18;5:184. doi: 10.1038/s43856-025-00869-9 (PMC12086179; doi:10.1038/s43856-025-00869-9)
Supplement: Supplementary file 6 — Supplementary Data 4 [file 43856_2025_869_MOESM6_ESM.csv]

	level	rate	l	u
1	1a	0.09	0.08	0.09
2	1a	0.15	0.14	0.15
3	1a	0.15	0.15	0.15
4	1a	0.11	0.10	0.11
5	1a	0.11	0.11	0.11
6	1a	0.12	0.12	0.13
7	1a	0.13	0.13	0.13
8	1a	0.10	0.10	0.10
9	1a	0.10	0.10	0.10
10	1a	0.10	0.10	0.11
11	1a	0.11	0.11	0.12
12	1a	0.12	0.12	0.12
13	1a	0.11	0.10	0.11
14	1a	0.11	0.11	0.11
15	1a	0.14	0.14	0.14
16	1a	0.15	0.15	0.15
17	1a	0.09	0.08	0.09
18	1a	0.14	0.14	0.14
19	1a	0.10	0.10	0.11
20	1a	0.12	0.12	0.12
21	1a	0.09	0.09	0.10
22	1a	0.07	0.07	0.07
23	1a	0.09	0.09	0.10
24	1a	0.08	0.08	0.08
25	1a	0.17	0.16	0.17
26	1a	0.14	0.14	0.14
27	1a	0.08	0.08	0.08
28	1a	0.07	0.07	0.07
29	1a	0.08	0.08	0.08
30	1a	0.09	0.09	0.09
31	1a	0.11	0.11	0.11
32	1a	0.11	0.11	0.12
33	1a	0.16	0.16	0.17
34	1a	0.09	0.09	0.10
35	1a	0.14	0.13	0.14
36	1a	0.08	0.08	0.08
37	1a	0.11	0.11	0.12
38	1a	0.06	0.06	0.07
39	1a	0.13	0.13	0.13
40	1b	0.10	0.10	0.10
41	1b	0.11	0.10	0.11
42	1b	0.09	0.09	0.09
43	1b	0.11	0.10	0.12
44	1b	0.13	0.12	0.13
45	1b	0.11	0.11	0.12
46	1b	0.19	0.18	0.19
47	1b	0.10	0.09	0.10
48	1b	0.13	0.13	0.13
49	1b	0.16	0.16	0.17
50	1b	0.15	0.15	0.16
51	1b	0.15	0.15	0.16
52	1b	0.09	0.09	0.10
53	1b	0.12	0.11	0.12
54	1b	0.09	0.09	0.09
55	1b	0.12	0.12	0.13
56	1b	0.18	0.17	0.18
57	1b	0.12	0.12	0.12
58	1b	0.10	0.09	0.10
59	1b	0.12	0.12	0.12
60	1b	0.16	0.16	0.16
61	1c	0.12	0.11	0.12
62	1c	0.10	0.09	0.10
63	1c	0.20	0.19	0.20
64	1c	0.19	0.18	0.20
65	1c	0.12	0.12	0.12
66	1c	0.15	0.15	0.16
67	1c	0.19	0.19	0.20
68	1c	0.13	0.12	0.13
69	1c	0.13	0.13	0.14
70	1c	0.09	0.08	0.09
71	1c	0.13	0.13	0.13
72	1c	0.12	0.12	0.12
73	1c	0.11	0.10	0.11
74	1c	0.27	0.26	0.27
75	1c	0.14	0.13	0.14
76	1c	0.14	0.14	0.15
77	1c	0.11	0.11	0.11
78	1c	0.14	0.14	0.15
79	1c	0.17	0.17	0.17
80	1c	0.10	0.09	0.10
81	1c	0.15	0.15	0.15
82	1c	0.12	0.12	0.12
83	1c	0.15	0.15	0.16
84	1c	0.18	0.18	0.19
85	1c	0.17	0.17	0.17
86	1c	0.16	0.15	0.16
87	2	0.08	0.08	0.09
88	2	0.10	0.10	0.10
89	2	0.10	0.10	0.10
90	2	0.13	0.12	0.13
91	2	0.05	0.05	0.05
92	2	0.09	0.09	0.10
93	2	0.15	0.15	0.16
94	2	0.27	0.26	0.28
95	2	0.10	0.10	0.10
96	2	0.12	0.11	0.12
97	2	0.15	0.14	0.15
98	2	0.13	0.12	0.13
99	2	0.10	0.10	0.10
100	2	0.11	0.11	0.11
101	2	0.14	0.13	0.14
102	2	0.09	0.08	0.09
103	3	0.14	0.14	0.15
104	3	0.06	0.06	0.07
105	3	0.11	0.10	0.11
106	3	0.12	0.11	0.12
107	3	0.09	0.08	0.09
108	3	0.08	0.07	0.08
109	3	0.11	0.10	0.11
110	3	0.15	0.14	0.15
111	3	0.10	0.10	0.11
112	3	0.11	0.11	0.11
113	3	0.15	0.15	0.16
114	3	0.11	0.11	0.12
115	3	0.13	0.13	0.13
116	3	0.11	0.11	0.12
117	3	0.08	0.08	0.08
118	3	0.13	0.12	0.13
119	3	0.09	0.08	0.09
120	3	0.16	0.15	0.16
121	3	0.08	0.08	0.09
122	3	0.11	0.10	0.11
123	3	0.12	0.11	0.12
124	3	0.12	0.12	0.13
