# Supplementary material for: A national cross-sectional study of the role of clinician specialty and facility complexity on glucocorticoid prescribing in Veterans
Source: Commun Med (Lond). 2025 May 18;5:184. doi: 10.1038/s43856-025-00869-9 (PMC12086179; doi:10.1038/s43856-025-00869-9)
Supplement: Supplementary file 7 — Supplementary Data 5 [file 43856_2025_869_MOESM7_ESM.csv]

	level	rate	l	u
1	1a	0.01	0.01	0.02
2	1a	0.02	0.02	0.02
3	1a	0.02	0.02	0.02
4	1a	0.02	0.02	0.02
5	1a	0.03	0.02	0.03
6	1a	0.02	0.02	0.02
7	1a	0.02	0.02	0.02
8	1a	0.02	0.01	0.02
9	1a	0.01	0.01	0.01
10	1a	0.02	0.02	0.02
11	1a	0.03	0.02	0.03
12	1a	0.02	0.02	0.02
13	1a	0.03	0.02	0.03
14	1a	0.02	0.02	0.02
15	1a	0.02	0.02	0.02
16	1a	0.02	0.02	0.02
17	1a	0.01	0.01	0.01
18	1a	0.02	0.02	0.03
19	1a	0.02	0.02	0.03
20	1a	0.02	0.02	0.02
21	1a	0.02	0.02	0.02
22	1a	0.02	0.02	0.02
23	1a	0.02	0.02	0.02
24	1a	0.02	0.02	0.02
25	1a	0.02	0.02	0.02
26	1a	0.02	0.02	0.02
27	1a	0.02	0.02	0.02
28	1a	0.02	0.02	0.02
29	1a	0.02	0.02	0.02
30	1a	0.01	0.01	0.01
31	1a	0.01	0.01	0.01
32	1a	0.02	0.02	0.02
33	1a	0.02	0.02	0.02
34	1a	0.01	0.01	0.01
35	1a	0.02	0.02	0.02
36	1a	0.01	0.01	0.01
37	1a	0.03	0.03	0.03
38	1a	0.01	0.01	0.02
39	1a	0.02	0.02	0.03
40	1b	0.02	0.02	0.02
41	1b	0.02	0.02	0.03
42	1b	0.02	0.02	0.02
43	1b	0.04	0.04	0.04
44	1b	0.02	0.02	0.02
45	1b	0.02	0.02	0.03
46	1b	0.02	0.02	0.02
47	1b	0.02	0.02	0.02
48	1b	0.02	0.02	0.02
49	1b	0.02	0.02	0.02
50	1b	0.02	0.02	0.02
51	1b	0.02	0.02	0.02
52	1b	0.02	0.01	0.02
53	1b	0.03	0.03	0.03
54	1b	0.02	0.02	0.02
55	1b	0.02	0.02	0.02
56	1b	0.02	0.02	0.02
57	1b	0.02	0.02	0.03
58	1b	0.02	0.02	0.03
59	1b	0.02	0.02	0.02
60	1b	0.02	0.02	0.02
61	1c	0.03	0.02	0.03
62	1c	0.02	0.02	0.02
63	1c	0.03	0.02	0.03
64	1c	0.02	0.02	0.02
65	1c	0.02	0.02	0.02
66	1c	0.02	0.02	0.02
67	1c	0.02	0.02	0.02
68	1c	0.02	0.02	0.03
69	1c	0.02	0.02	0.02
70	1c	0.01	0.01	0.02
71	1c	0.02	0.02	0.02
72	1c	0.01	0.01	0.01
73	1c	0.02	0.02	0.02
74	1c	0.03	0.02	0.03
75	1c	0.01	0.01	0.02
76	1c	0.02	0.02	0.02
77	1c	0.01	0.01	0.01
78	1c	0.02	0.02	0.02
79	1c	0.04	0.04	0.04
80	1c	0.02	0.01	0.02
81	1c	0.02	0.02	0.02
82	1c	0.02	0.02	0.02
83	1c	0.02	0.02	0.03
84	1c	0.03	0.02	0.03
85	1c	0.02	0.02	0.03
86	1c	0.02	0.02	0.02
87	2	0.02	0.02	0.02
88	2	0.02	0.02	0.02
89	2	0.03	0.03	0.04
90	2	0.02	0.02	0.02
91	2	0.02	0.01	0.02
92	2	0.02	0.02	0.02
93	2	0.02	0.02	0.02
94	2	0.02	0.02	0.03
95	2	0.02	0.02	0.02
96	2	0.01	0.01	0.01
97	2	0.03	0.02	0.03
98	2	0.02	0.02	0.02
99	2	0.02	0.02	0.02
100	2	0.02	0.02	0.02
101	2	0.02	0.02	0.02
102	2	0.02	0.01	0.02
103	3	0.02	0.02	0.02
104	3	0.01	0.01	0.01
105	3	0.01	0.01	0.02
106	3	0.02	0.02	0.02
107	3	0.02	0.02	0.02
108	3	0.02	0.02	0.02
109	3	0.02	0.01	0.02
110	3	0.02	0.02	0.02
111	3	0.01	0.01	0.02
112	3	0.02	0.02	0.02
113	3	0.02	0.02	0.02
114	3	0.03	0.03	0.03
115	3	0.02	0.02	0.02
116	3	0.03	0.03	0.03
117	3	0.02	0.02	0.02
118	3	0.03	0.02	0.03
119	3	0.02	0.02	0.02
120	3	0.03	0.02	0.03
121	3	0.02	0.02	0.03
122	3	0.03	0.02	0.03
123	3	0.02	0.02	0.02
124	3	0.02	0.02	0.02
