# Supplementary material for: A national cross-sectional study of the role of clinician specialty and facility complexity on glucocorticoid prescribing in Veterans
Source: Commun Med (Lond). 2025 May 18;5:184. doi: 10.1038/s43856-025-00869-9 (PMC12086179; doi:10.1038/s43856-025-00869-9)
Supplement: Supplementary file 8 — Supplementary Data 6 [file 43856_2025_869_MOESM8_ESM.csv]

	level	rate	l	u
1	1a	0.13	0.13	0.14
2	1a	0.22	0.21	0.24
3	1a	0.20	0.19	0.22
4	1a	0.18	0.16	0.19
5	1a	0.18	0.17	0.20
6	1a	0.23	0.21	0.24
7	1a	0.17	0.16	0.18
8	1a	0.18	0.17	0.20
9	1a	0.17	0.16	0.18
10	1a	0.15	0.14	0.16
11	1a	0.14	0.13	0.15
12	1a	0.21	0.20	0.22
13	1a	0.28	0.26	0.30
14	1a	0.18	0.17	0.19
15	1a	0.16	0.15	0.17
16	1a	0.17	0.16	0.19
17	1a	0.18	0.17	0.20
18	1a	0.18	0.17	0.19
19	1a	0.14	0.13	0.15
20	1a	0.16	0.15	0.17
21	1a	0.15	0.14	0.16
22	1a	0.16	0.15	0.18
23	1a	0.18	0.16	0.19
24	1a	0.12	0.11	0.13
25	1a	0.17	0.15	0.18
26	1a	0.21	0.20	0.22
27	1a	0.17	0.16	0.19
28	1a	0.16	0.14	0.17
29	1a	0.13	0.12	0.14
30	1a	0.19	0.18	0.20
31	1a	0.18	0.17	0.19
32	1a	0.35	0.32	0.37
33	1a	0.21	0.20	0.22
34	1a	0.17	0.16	0.17
35	1a	0.22	0.21	0.24
36	1a	0.13	0.12	0.14
37	1a	0.14	0.13	0.15
38	1a	0.15	0.14	0.16
39	1a	0.18	0.17	0.19
40	1b	0.20	0.18	0.21
41	1b	0.18	0.17	0.19
42	1b	0.15	0.14	0.16
43	1b	0.16	0.14	0.19
44	1b	0.11	0.10	0.12
45	1b	0.23	0.22	0.25
46	1b	0.17	0.16	0.18
47	1b	0.17	0.16	0.18
48	1b	0.19	0.18	0.20
49	1b	0.21	0.20	0.22
50	1b	0.17	0.16	0.19
51	1b	0.18	0.17	0.19
52	1b	0.14	0.13	0.15
53	1b	0.20	0.19	0.21
54	1b	0.20	0.19	0.21
55	1b	0.13	0.12	0.14
56	1b	0.22	0.21	0.24
57	1b	0.19	0.18	0.20
58	1b	0.17	0.16	0.18
59	1b	0.16	0.15	0.17
60	1b	0.21	0.20	0.22
61	1c	0.14	0.13	0.15
62	1c	0.17	0.16	0.18
63	1c	0.18	0.17	0.19
64	1c	0.18	0.16	0.19
65	1c	0.16	0.15	0.17
66	1c	0.20	0.18	0.21
67	1c	0.15	0.14	0.16
68	1c	0.16	0.14	0.17
69	1c	0.19	0.17	0.21
70	1c	0.13	0.12	0.14
71	1c	0.23	0.21	0.24
72	1c	0.15	0.15	0.16
73	1c	0.17	0.15	0.19
74	1c	0.21	0.20	0.23
75	1c	0.14	0.13	0.16
76	1c	0.16	0.15	0.17
77	1c	0.17	0.16	0.18
78	1c	0.19	0.18	0.20
79	1c	0.19	0.17	0.20
80	1c	0.16	0.14	0.18
81	1c	0.16	0.15	0.17
82	1c	0.20	0.18	0.22
83	1c	0.21	0.19	0.23
84	1c	0.14	0.13	0.15
85	1c	0.15	0.14	0.16
86	1c	0.17	0.16	0.19
87	2	0.13	0.11	0.14
88	2	0.19	0.18	0.20
89	2	0.16	0.15	0.18
90	2	0.17	0.15	0.18
91	2	0.17	0.15	0.18
92	2	0.14	0.13	0.15
93	2	0.21	0.19	0.22
94	2	0.22	0.20	0.24
95	2	0.17	0.15	0.18
96	2	0.18	0.17	0.20
97	2	0.22	0.20	0.24
98	2	0.21	0.19	0.23
99	2	0.12	0.11	0.13
100	2	0.15	0.14	0.16
101	2	0.12	0.10	0.13
102	2	0.19	0.18	0.21
103	3	0.19	0.18	0.21
104	3	0.13	0.12	0.14
105	3	0.20	0.19	0.22
106	3	0.13	0.11	0.14
107	3	0.15	0.14	0.16
108	3	0.12	0.10	0.14
109	3	0.19	0.17	0.20
110	3	0.15	0.13	0.17
111	3	0.13	0.11	0.14
112	3	0.16	0.15	0.18
113	3	0.17	0.15	0.19
114	3	0.21	0.20	0.23
115	3	0.15	0.14	0.17
116	3	0.18	0.16	0.21
117	3	0.14	0.13	0.15
118	3	0.19	0.17	0.20
119	3	0.15	0.14	0.17
120	3	0.16	0.14	0.17
121	3	0.18	0.16	0.20
122	3	0.17	0.16	0.18
123	3	0.22	0.20	0.24
124	3	0.24	0.22	0.25
