# Supplementary material for: A national cross-sectional study of the role of clinician specialty and facility complexity on glucocorticoid prescribing in Veterans
Source: Commun Med (Lond). 2025 May 18;5:184. doi: 10.1038/s43856-025-00869-9 (PMC12086179; doi:10.1038/s43856-025-00869-9)
Supplement: Supplementary file 9 — Supplementary Data 7 [file 43856_2025_869_MOESM9_ESM.csv]

	Specialty	lower whisker	q25	q50	q75	upper whisker
1	Endocrinology	0.00	0.01	0.02	0.03	0.06
2	Pulmonary, critical care, sleep medicine	0.00	0.03	0.04	0.07	0.13
3	Rheumatology	0.00	0.03	0.06	0.10	0.20
4	Hematology and oncology	0.01	0.05	0.07	0.09	0.13
5	Urgent Care	0.01	0.06	0.10	0.16	0.25
6	Primary Care	0.05	0.18	0.22	0.27	0.40
7	Family Medicine	0.02	0.19	0.24	0.33	0.53
